# Supplementary material for: PRAT Proteins Operate in Organellar Protein Import and Export in Arabidopsis thaliana
Source: Plants (Basel). 2021 May 11;10(5):958. doi: 10.3390/plants10050958 (PMC8151980; doi:10.3390/plants10050958)
Supplement: Supplementary file 1 [file plants-10-00958-s001.zip]

Archive with 1 entries (1 files):
- plants-1191367-supplementary.pdf
